# Supplementary material for: Plants with Antimicrobial Activity against Escherichia coli, a Meta-Analysis for Green Veterinary Pharmacology Applications
Source: Microorganisms. 2024 Aug 28;12(9):1784. doi: 10.3390/microorganisms12091784 (PMC11434269; doi:10.3390/microorganisms12091784)
Supplement: Supplementary file 1 [file microorganisms-12-01784-s001.zip]

Archive with 1 entries (1 files):
- microorganisms-3144239-supplementary.xlsx
