# Supplementary material for: Plants with Antimicrobial Activity against Escherichia coli, a Meta-Analysis for Green Veterinary Pharmacology Applications
Source: Microorganisms. 2024 Aug 28;12(9):1784. doi: 10.3390/microorganisms12091784 (PMC11434269; doi:10.3390/microorganisms12091784)
Supplement: Supplementary file 1 [file microorganisms-12-01784-s001.zip › microorganisms-3144239-supplementary.xlsx]

## Sheet: General resume 2nd
Observations calculation	Plant name	Title	MIC	Average	SD	Observations	Extraction method	DOI
Lavandula spp 1	Lavandula maroccana	Optimization of antibacterial activity of essential oil mixture obtained from three medicinal plants: Evaluation of synergism with conventional antibiotics and nanoemulsion effectiveness	0.00025				steam-distillations	10.1016/j.sajb.2022.11.010
Lavandula spp 2	Lavandula angustifólia	Chemical composition and antibacterial activity of essential oils	0.025				steam distillation	Revista Brasileira de Plantas Medicinais - Volume 21, Issue 1, pp. 50-59 - published 2019-01-01
Lavandula spp 3	Lavandin grosso	In vitro antimicrobial activity of essential oils from aromatic plants against selected foodborne pathogens	0.0025				N.I	10.4315/0362-028X-67.6.1252
Lavandula spp 4	Lavandula angustifolia	Synergic antibacterial activity of some essential oils from Lamiaceae	10				steam distillation	RESEARCH JOURNAL OF PHARMACOGNOSY - Volume 2, Issue 3, pp. 23-29 - published 2015-01-0
Lavandula spp 5	Lavandula angustifolia	Antibacterial activity chemical composition relationship of the essential oils from cultivated plants from Serbia	0.0001				hydrodistillation	10.2298/HEMIND110517051S
Lavandula spp 6	Lavandula dentata	GC-MS Profiling of Naturally Extracted Essential Oils: Antimicrobial and Beverage Preservative Actions.	0.025				water distillation	10.3390/life12101587
Lavandula spp 7	Lavandula stoechas	In Vitro Phototoxicity and Antimicrobial Activity of Volatile Oil Obtained from Some Aromatic Plants	1				hydrodistillation	10.1080/0972060X.2017.1331141
Lavandula spp 8	Lavandula officinalis	Essential Oil of Lavandula officinalis: Chemical Composition and Antibacterial Activities	0.0887				steam distillation	10.3390/plants12071571
Lavandula spp 9	Lavandula intermedia	Biosynthesis, characterization, and antimicrobial effect of silver nanoparticles obtained using Lavandula x intermedia	0.015	1.23962	3.30113	9	Acqueos extract	10.1007/s11164-016-2704-7
Laurus nobilis 1	laurus nobilis	Chemical composition and antimicrobial activity of essential oils from selected herbs cultivated in the South of Brazil against food spoilage and foodborne pathogens	2.5				steam-distillation	10.1590/S0103-84782012000700026
Laurus nobilis 2	laurus nobilis	Phytochemistry and Biological Activities of Essential Oils from Six Aromatic Medicinal Plants with Cosmetic Properties	5				N.I	10.3390/antibiotics12040721
Laurus nobilis 3	laurus nobilis	Screening of medicinal plant extracts as novel DNA gyrase inhibitors	0.032				Acetone	10.56042/ijtk.v22i1.45566
Laurus nobilis 4	laurus nobilis	Effect of Essential Oils on Cell Viability, Membrane Integrity and Membrane Fluidity of Listeria innocua and Escherichia coli	12.6				hydrodistillation	10.1080/0972060X.2015.1029986
Laurus nobilis 5	laurus nobilis	ANTIBACTERIAL ACTIVITIES OF MEDICINAL PLANTS AGAINST MULTIDRUG RESISTANT URINARY TRACT PATHOGENS	15				crude	Pakistan Journal of Botany - Volume 49, Issue 3, pp. 1185-1192 - published 2017-01-01
Laurus nobilis 6	laurus nobilis	In Vitro Phototoxicity and Antimicrobial Activity of Volatile Oil Obtained from Some Aromatic Plants	0.25				hydrodistillation	10.1080/0972060X.2017.1331141
Laurus nobilis 7	laurus nobilis	Chromatography analysis, in light of vitro antioxidant, antidiabetic, antiobesity, anti-inflammatory, antimicrobial, anticancer, and three-dimensional cancer spheroids' formation blocking activities of Laurus nobilis aromatic oil from Palestine	0.00156				hydrodistillation	10.1186/s40538-023-00396-6
Laurus nobilis 8	laurus nobilis	Chemical composition and antibacterial activity of Laurus nobilis essential oil towards foodborne pathogens and its application in fresh Tuscan sausage stored at 7°C	2.5				steam-distillation	10.1016/j.lwt.2014.05.032
Laurus nobilis 9	laurus nobilis	Antibacterial and antifungal activity of ethanolic extracts from eleven spice plants	5				ethanolic
Laurus nobilis 10	laurus nobilis	Chemical Composition and Antimicrobial Activity of Essential Oils from Three Mediterranean Plants against Eighteen Pathogenic Bacteria and Fungi	10				hydrodistillation	10.3390/pharmaceutics14081608
Laurus nobilis 11	laurus nobilis	In Vitro Effect of Some Essential Oils against Multiple Antibiotic-Resistant Bacteria from Cats and Dogs	0.025				steam-distillation	10.29261/pakvetj/2022.055
Laurus nobilis 12	laurus nobilis	Antimicrobial Activity of Selected Plant Spices Marketed in the West Anatolia	10				ethanol	INTERNATIONAL JOURNAL OF AGRICULTURE AND BIOLOGY - Volume 12, Issue 6, pp. 916-920 - published 2010-01-01
Laurus nobilis 13	laurus nobilis	A comparative study of the in vitro antimicrobial and synergistic effect of essential oils from laurus nobilis l. And prunus armeniaca l. from Morocco with antimicrobial drugs: New approach for health promoting products	22.5				steam-distillation	10.3390/antibiotics9040140
Laurus nobilis 14	laurus nobilis	Antimicrobial activities of different extracts of eight plant species from four different family against some pathogenic microoorganisms	12.5	6.99347	6.92878	14		Pakistan Journal of Botany - Volume 49, Issue 3, pp. 1185-1192 - published 2017-01-01
	Brassica rapa L.	ANTIBACTERIAL ACTIVITIES OF MEDICINAL PLANTS AGAINST MULTIDRUG RESISTANT URINARY TRACT PATHOGENS	7.5				methanol
Teucrium spp 1	Teucrium polium L.	Interaction of Folk Medicinal Plants with Levofloxacin against Escherichia Coli	0.25				ethanol 95%	10.22207/JPAM.14.3.24
Teucrium spp 2	Teucrium polium L.	Antimicrobial properties of Teucrium polium against some clinical pathogens	9				methanol and ethanol	10.1016/S1995-7645(10)60050-8
Teucrium spp 3	T. polium subsp. aureum	Phytochemistry, antioxidant and antibacterial activities of two Moroccan Teucrium polium L. subspecies: Preventive approach against nosocomial infections	2.81				water distillation	10.1016/j.arabjc.2019.04.001
Teucrium spp 4	T. polium subsp. polium	Phytochemistry, antioxidant and antibacterial activities of two Moroccan Teucrium polium L. subspecies: Preventive approach against nosocomial infections	5.62				water distillation	10.1016/j.arabjc.2019.04.001
Teucrium spp 5	Teucrium polium L.	Evaluation of antibacterial and antioxidant activities of methanolic extracts of some medicinal plants in northern part of Jordan	1.2				80% methanol	10.3923/jbs.2010.325.332
Teucrium spp 6	Teucrium polium L.	Determination of total phenol, flavonoid, antioxidant and antimicrobial activity of methanolic extract of Teucrium polium L. in Algerian East	25				methanol	International Journal of Pharmacognosy and Phytochemical Research - Volume 8, Issue 10, pp. 1566-1570 - published 2016-01-01
Teucrium spp 7	Teucrium polium L.	Synergistic antibaterial activity of medicinal plants essential oils with biogenic silver nanoparticles	0.24				hydrodistillation	10.22038/nmj.2017.04.006
Teucrium spp 8	Teucrium polium L.	Phytotoxic and antimicrobial activities of teucrium polium and thymus decussatus essential oils extracted using hydrodistillation and microwave-assisted techniques	0.25				hydrodistillation	10.3390/plants9060716
Teucrium spp 9	Teucrium polium L.	Major compounds and antimicrobial activity of essential oils from five Iranian endemic medicinal plants	0.05				hydrodistillation	10.5530/pj.2011.22.10
Teucrium spp 10	v. teucurium	Phytochemical Characterization of Veronica officinalis L., V. teucrium L. and V. orchidea Crantz from Romania and Their Antioxidant and Antimicrobial Properties.	7.8				70% ethanol	10.3390/ijms160921109
Teucrium spp 11	Teucrium africanum	The anatomy, ethnobotany, antimicrobial activity and essential oil composition of southern African species of Teucrium (Lamiaceae)	2.05				dichloromethane: methanol extract	10.1016/j.sajb.2015.06.008
Teucrium spp 12	Teucrium yemense	Antibacterial Activity of Some Medicinal Plants in Al Baha Region, Saudi Arabia, Against Carcinogenic Bacteria Related to Gastrointestinal Cancers	10.23	5.375	7.1992	12	methanol	10.1007/s12029-021-00793-w
	Daucus carota subsp. hispidus	Comparative study of essential oils composition and in vitro antibacterial effects of two subspecies of Daucus carota growing in Tunisia	1.25				Essential oils extracted by hydrodistillation	10.1016/j.sajb.2020.01.028
	Isatis tinctoria L.	The pharmaceutical applications of total flavonoids extract from Isatis tinctoria L. leaves	125				Powder of Folium isatidis extracted with ethanol solution	10.1016/j.prmcm.2022.100122
Allium sativum 1	Garlic (Allium sativum L.)	Antimicrobial, proximate and phytochemical evaluation of garlic (Allium sativum l) (ex-lugu cultivars)	6.25				Garlic methanolic extract	10.26538/tjnpr/v2i2.7
Allium sativum 2	Garlic (Allium sativum L.)	Evaluation of biochemical, antioxidant and antibacterial activities of garlic extracts (Allium sativum. L) grown in five Moroccan eco-regions	16.6				Aqueous Garlic Extract (Fez region)	10.48317/IMIST.PRSM/morjchem-v10i3.29322
Allium sativum 3	Garlic (Allium sativum L.)	Evaluation of biochemical, antioxidant and antibacterial activities of garlic extracts (Allium sativum. L) grown in five Moroccan eco-regions	25				Aqueous Garlic Extract (Marrakesh region)	10.48317/IMIST.PRSM/morjchem-v10i3.29322
Allium sativum 4	Garlic (Allium sativum L.)	Evaluation of biochemical, antioxidant and antibacterial activities of garlic extracts (Allium sativum. L) grown in five Moroccan eco-regions	25				Aqueous Garlic Extract (Tetouan region)	10.48317/IMIST.PRSM/morjchem-v10i3.29322
Allium sativum 5	Garlic (Allium sativum L.)	Evaluation of biochemical, antioxidant and antibacterial activities of garlic extracts (Allium sativum. L) grown in five Moroccan eco-regions	33.3				Aqueous Garlic Extract (Bni Hmed region)	10.48317/IMIST.PRSM/morjchem-v10i3.29322
Allium sativum 6	Garlic (Allium sativum L.)	Evaluation of biochemical, antioxidant and antibacterial activities of garlic extracts (Allium sativum. L) grown in five Moroccan eco-regions	33.3				Aqueous Garlic Extract (Meknes region)	10.48317/IMIST.PRSM/morjchem-v10i3.29322
Allium sativum 7	Garlic (Allium sativum L.)	Effect of aqueous and organic solvent extraction on in-vitro antimicrobial activity of two varieties of fresh ginger (Zingiber officinale) and garlic (Allium sativum).	2.5				Aqueous, methanolic, ethanolic and acetonic extract of Garlic	10.1016/j.heliyon.2022.e10457
Allium sativum 8	Garlic (Allium sativum L.)	Euphorbia honey and garlic: Biological activity and burn wound recovery	20				Garlic extract_NI	10.1016/j.burns.2019.05.002
Allium sativum 9	Garlic (Allium sativum L.)	Garlic and ginger extracts modulated broiler chicks innate immune responses and enhanced multidrug resistant Escherichia coli O78 clearance	10				Fresh juice of garlic	10.1016/j.cimid.2019.101334
Allium sativum 10	Garlic (Allium sativum L.)	Novel strategies of essential oils, chitosan, and nano- chitosan for inhibition of multi-drug resistant: E. coli O157:H7 and Listeria monocytogenes.	5				Essential Oil_NI	10.1016/j.sjbs.2021.12.036
Allium sativum 11	Garlic (Allium sativum L.)	Antibacterial activity of herbal extracts against multi-drug resistant Escherichia coli recovered from retail chicken meat	8.6				Garlic ethanolic extract	Pakistan journal of pharmaceutical sciences - Volume 28, Issue 4, pp. 1295-1300 - published 2015-01-01
Allium sativum 12	Garlic (Allium sativum L.)	Anibacterial efficacy and gas chromatography-mass spectrometery analysis of bioactive compounds present in different extracts of Allium sativum	3.75				Garlic methanolic extract	10.22159/ajpcr.2018.v11i4.24053
Allium sativum 13	Garlic (Allium sativum L.)	Anibacterial efficacy and gas chromatography-mass spectrometery analysis of bioactive compounds present in different extracts of Allium sativum	3.75				Garlic acetonic extract	10.22159/ajpcr.2018.v11i4.24053
Allium sativum 14	Garlic (Allium sativum L.)	Anibacterial efficacy and gas chromatography-mass spectrometery analysis of bioactive compounds present in different extracts of Allium sativum	3.75				Petroleum ether extract of Garlic	10.22159/ajpcr.2018.v11i4.24053
Allium sativum 15	Garlic (Allium sativum L.)	Evaluation of synergism between Cefotaxime and Allium sativum against Extended-spectrum beta-lactamase and Ambler class C co-producers	4.28				Aqueous Garlic Extract	10.7324/JAPS.2019.90314
Allium sativum 16	Garlic (Allium sativum L.)	THERAPEUTIC APPRAISAL OF ETHANOLIC AND AQUEOUS EXTRACTS OF CLOVE (Syzygium aromaticum) AND GARLIC (Allium sativum) AS ANTIMICROBIAL AGENT	0.064				Garlic ethanolic extract	10.21162/PAKJAS/21.650
Allium sativum 17	Garlic (Allium sativum L.)	THERAPEUTIC APPRAISAL OF ETHANOLIC AND AQUEOUS EXTRACTS OF CLOVE (Syzygium aromaticum) AND GARLIC (Allium sativum) AS ANTIMICROBIAL AGENT	0.128				Aqueous Garlic Extract	10.21162/PAKJAS/21.650
Allium sativum 18	Garlic (Allium sativum L.)	Investigation of antibacterial effects of garlic (Allium sativum), mint (Menthe spp.) and onion (Allium cepa) herbal extracts on Escherichia coli isolated from broiler chickens	50				Aqueous Garlic Extract	10.5897/ajb10.2513
Allium sativum 19	Garlic (Allium sativum L.)	An investigation on the replacement of antibiotics by medicinal plants to control the infection of Escherichia Coli (E-coli) in broiler chickens	5				Aqueous Garlic Extract	African Journal of Biotechnology - Volume 10, Issue 56, pp. 12094-12097 - published 2011-01-01
Allium sativum 20	Garlic (Allium sativum L.)	New combination of drugs to combat Escherichia coli DSM1103 QCDSM by reducing antibiotic ciprofloxacin standard dose using response surface methodology	50				Oil extract obtained by Soxhlet extraction method	10.1016/j.jiph.2021.10.029
Allium sativum 21	Garlic (Allium sativum L.)	In vitro antimicrobial properties of aqueous garlic extract against multidrug-resistant bacteria and Candida species from Nigeria.	20.8				Aqueous garlic extract	10.1089/jmf.2004.7.327
Allium sativum 22	Garlic (Allium sativum L.)	In vitro antimicrobial properties of aqueous garlic extract against multidrug-resistant bacteria and Candida species from Nigeria.	22.5				Aqueous garlic extract	10.1089/jmf.2004.7.327
Allium sativum 23	Garlic (Allium sativum L.)	An in vitro assessment of the antibacterial effect of garlic (Allium sativum) on bacterial isolates from wound infections.	33.75				Crude preparation of garlic	Ethiopian medical journal - Volume 44, Issue 4, pp. 385-389 - published 2006-10-01
Allium sativum 24	Garlic (Allium sativum L.)	Antimicrobial activity of spices against isolated food borne pathogens	0.055				Garlic methanolic extract	International Journal of Pharmacy and Pharmaceutical Sciences - Volume 5, Issue 1, pp. 260-262 - published 2013-01-01
Allium sativum 25	Garlic (Allium sativum L.)	Combined antibacterial activity of stingless bee (Apis mellipodae) honey and garlic (Allium sativum) extracts against standard and clinical pathogenic bacteria	62.5				Aqueous garlic extract	10.1016/S2221-1691(13)60146-X
Allium sativum 26	Garlic (Allium sativum L.)	The effects of Allium sativum extracts on biofilm formation and activities of six pathogenic bacteria	0.625				Garlic methanolic extract	10.5812/jjm.18971v2
Allium sativum 27	Garlic (Allium sativum L.)	The effects of Allium sativum extracts on biofilm formation and activities of six pathogenic bacteria	0.156				Garlic ethanolic extract	10.5812/jjm.18971v2
Allium sativum 28	Garlic (Allium sativum L.)	Antimicrobial activity of volatile oils derived from ethanolic garlic extract	2.75				Garlic ethanolic extract_ 24 h MIC	Journal of Pure and Applied Microbiology - Volume 8, Issue 4, pp. 3123-3128 - published 2014-01-01
Allium sativum 29	Garlic (Allium sativum L.)	Antimicrobial activity of volatile oils derived from ethanolic garlic extract	5.5				Garlic ethanolic extract_ 84 h MIC	Journal of Pure and Applied Microbiology - Volume 8, Issue 4, pp. 3123-3128 - published 2014-01-01
Allium sativum 30	Garlic (Allium sativum L.)	Inhibitory effect of Allium sativum and Zingiber officinale extracts on clinically important drug resistant pathogenic bacteria	0.1				Aqueous garlic extract	10.1186/1476-0711-11-8
Allium sativum 31	Garlic (Allium sativum L.)	Inhibitory effect of garlic on bacterial pathogens from spices	30	15.6454	17.1342	31	Aqueous garlic extract	10.1023/A:1025108116389
Thymus vulgaris 1	Thymus vulgaris L.	Antimicrobial and Antioxidant Activities and Phytochemical Analysis of Rosmarinus officinalis L. Pod and Thymus vulgaris L. Leaf Ethanolic Extracts on Escherichia coli Urinary Isolates.	12.5				T. vulgaris ethanolic extract	10.1155/2023/4171547
Thymus vulgaris 2	Thymus vulgaris L.	Antimicrobial and Antioxidant Activities and Phytochemical Analysis of Rosmarinus officinalis L. Pod and Thymus vulgaris L. Leaf Ethanolic Extracts on Escherichia coli Urinary Isolates.	25				T. vulgaris ethanolic extract	10.1155/2023/4171547
Thymus vulgaris 3	Thymus vulgaris L.	Antimicrobial and Antioxidant Activities and Phytochemical Analysis of Rosmarinus officinalis L. Pod and Thymus vulgaris L. Leaf Ethanolic Extracts on Escherichia coli Urinary Isolates.	50				T. vulgaris ethanolic extract	10.1155/2023/4171547
Thymus vulgaris 4	Thymus vulgaris L.	Yields, chemical composition, and antimicrobial activity of two Algerian essential oils against 40 avian multidrug-resistant Escherichia coli strains	0.07				Essential oils extracted by hydrodistillation	10.14202/vetworld.2018.1539-1550
Thymus vulgaris 5	Thymus vulgaris L.	Yields, chemical composition, and antimicrobial activity of two Algerian essential oils against 40 avian multidrug-resistant Escherichia coli strains	0.31				Essential oils extracted by hydrodistillation	10.14202/vetworld.2018.1539-1550
Thymus vulgaris 6	Thymus vulgaris L.	Yields, chemical composition, and antimicrobial activity of two Algerian essential oils against 40 avian multidrug-resistant Escherichia coli strains	0.16				Essential oils extracted by hydrodistillation	10.14202/vetworld.2018.1539-1550
Thymus vulgaris 7	Thymus vulgaris L.	Yields, chemical composition, and antimicrobial activity of two Algerian essential oils against 40 avian multidrug-resistant Escherichia coli strains	0.93				Essential oils extracted by hydrodistillation	10.14202/vetworld.2018.1539-1550
Thymus vulgaris 8	Thymus vulgaris L.	Yields, chemical composition, and antimicrobial activity of two Algerian essential oils against 40 avian multidrug-resistant Escherichia coli strains	0.63				Essential oils extracted by hydrodistillation	10.14202/vetworld.2018.1539-1550
Thymus vulgaris 9	Thymus vulgaris L.	Antibacterial activity of Rosmarinus officinalis L. and Thymus vulgaris L. essential oils and their combination against food-borne pathogens and spoilage bacteria in ready-to-eat vegetables	8				Essential Oil_NI	10.1080/14786419.2018.1482894
Thymus vulgaris 10	Thymus vulgaris L.	Alternative treatment of vaginal infections - in vitro antimicrobial and toxic effects of Coriandrum sativum L. and Thymus vulgaris L. essential oils	2.8				Essential Oil_NI	10.1111/jam.12883
Thymus vulgaris 11	Thymus vulgaris L.	In vitro antibacterial activity of essential oils from plant family Lamiaceae	1.56				Essential oils extracted by hydrodistillation	ROMANIAN BIOTECHNOLOGICAL LETTERS - Volume 16, Issue 2, pp. 6034-6041 - published 2011-01-01
Thymus vulgaris 12	Thymus vulgaris L.	Chemically Characterized Essential Oils of Citrus reticulata and Thymus vulgaris L. and Their Nanoemulsions Inhibited the Pathogenic Microbes Causing Mastitis in Cattle	0.00019				Essential oils_Nanoemulsion preparation	10.1080/0972060X.2022.2133975
Thymus vulgaris 13	Thymus vulgaris L.	Synergic antibacterial activity of some essential oils from Lamiaceae	1.25				Essential oils extracted by steam distillation	RESEARCH JOURNAL OF PHARMACOGNOSY - Volume 2, Issue 3, pp. 23-29 - published 2015-01-01
Thymus vulgaris 14	Thymus vulgaris L.	Microbiological and sensory evaluation of meat sausage using thyme (Thymus vulgaris, L.) essential oil and powdered beet juice (Beta vulgaris L., Early Wonder cultivar)	9.17				Essential Oil_NI	10.1016/j.lwt.2021.111794
Thymus vulgaris 15	Thymus vulgaris L.	Optimization of antibacterial activity of essential oil mixture obtained from three medicinal plants: Evaluation of synergism with conventional antibiotics and nanoemulsion effectiveness	1.25				Essential oils extracted by steam distillation	10.1016/j.sajb.2022.11.010
Thymus vulgaris 16	Thymus vulgaris L.	Essential oils showing in vitro anti MRSA and synergistic activity with penicillin group of antibiotics	8	7.60189	13.1238	16	Essential oils extracted by hydrodistillation	Pakistan journal of pharmaceutical sciences - Volume 30, Issue 5, pp. 1997-2002 - published 2017-09-01
Plectranthus spp 1	Plectranthus barbatus and Plectranthus caninus	GC-MS characterisation and biological activity of essential oils from different vegetative organs of Plectranthus barbatus and Plectranthus caninus cultivated in north Italy	0.128				Essential oils extracted by steam distillation_ leaves	10.1080/14786419.2014.965166
Plectranthus spp 2	Plectranthus barbatus and Plectranthus caninus	GC-MS characterisation and biological activity of essential oils from different vegetative organs of Plectranthus barbatus and Plectranthus caninus cultivated in north Italy	0.128				Essential oils extracted by steam distillation_ leaves	10.1080/14786419.2014.965166
Plectranthus spp 3	Plectranthus barbatus	Study of the Interference between Plectranthus Species Essential Oils from Brazil and Aminoglycosides	0.512	0.256	0.221703	3	Essential oils extracted by hydrodistillation	10.1155/2013/724161
	Daphne gnidium L.	Antimicrobial evaluation of coumarins and flavonoids from the stems of Daphne gnidium L	0.25				Crude extract extracted by maceration	10.1078/0944-7113-00036
	Lupinus varius	Antimicrobial activity of some medicinal plants against multidrug resistant skin pathogens	32	6.51112	14.2487	Lupinus spp.	Aqueous lupinus extract	Journal of Medicinal Plants Research - Volume 5, Issue 16, pp. 3856-3860 - published 2011-01-01
Lupinus jaimehintoniana 1	Lupinus jaimehintoniana	Alkaloid profile, antibacterial and allelopathic activities of Lupinus Jaimehintoniana B.L. Turner (Fabaceae)	0.1666				Methanolic extract_Leaves	10.2298/ABS1203065R
Lupinus jaimehintoniana 2	Lupinus jaimehintoniana	Alkaloid profile, antibacterial and allelopathic activities of Lupinus Jaimehintoniana B.L. Turner (Fabaceae)	0.153				Methanolic extract_Seeds	10.2298/ABS1203065R
Lupinus jaimehintoniana 3	Lupinus jaimehintoniana	Alkaloid profile, antibacterial and allelopathic activities of Lupinus Jaimehintoniana B.L. Turner (Fabaceae)	0.125				Methanolic extract_Leaves	10.2298/ABS1203065R
Lupinus jaimehintoniana 4	Lupinus jaimehintoniana	Alkaloid profile, antibacterial and allelopathic activities of Lupinus Jaimehintoniana B.L. Turner (Fabaceae)	0.111	0.1389	0.0254147	4	Methanolic extract_Seeds	10.2298/ABS1203065R
